# Supplementary material for: Assessing Molecular Diversity in Native and Introduced Populations of Red Wood Ant Formica paralugubris
Source: Animals (Basel). 2022 Nov 16;12(22):3165. doi: 10.3390/ani12223165 (PMC9687034; doi:10.3390/ani12223165)
Supplement: Supplementary file 1 [file animals-12-03165-s001.zip]

Archive with 1 entries (1 files):
- animals-1975378-supplementary.pdf
